# Supplementary material for: Safe surgery in the elderly: A review of outcomes following robotic proctectomy from the Nationwide Inpatient Sample in a cross-sectional study
Source: Ann Med Surg (Lond). 2019 Jun 20;44:39–45. doi: 10.1016/j.amsu.2019.06.004 (PMC6610645; doi:10.1016/j.amsu.2019.06.004)
Supplement: Multimedia component 1 [file mmc1.xml]

<?xml version="1.0" encoding="utf-8" standalone="no"?>
<data>
  <datasets>
    <author>Carly.noel.richards@gmail.com</author>
    <type>0</type>
    <dataset>
      <value>3</value>
      <reason>The authors do not have permission to share data</reason>
      <comments />
    </dataset>
  </datasets>
</data>
